# Supplementary material for: Therapeutic Efficacy of YM155 to Regulate an Epigenetic Enzyme in Major Subtypes of RCC
Source: Int J Mol Sci. 2023 Dec 22;25(1):216. doi: 10.3390/ijms25010216 (PMC10779260; doi:10.3390/ijms25010216)
Supplement: Supplementary file 1 [file ijms-25-00216-s001.zip]

Archive with 1 entries (1 files):
- ijms-2709132-supplementary.pdf
